# Supplementary material for: Cross-relationship between COVID-19 infection and anti-obesity products efficacy and incidence of side effects: A cross-sectional study
Source: PLoS One. 2024 Aug 22;19(8):e0309323. doi: 10.1371/journal.pone.0309323 (PMC11341056; doi:10.1371/journal.pone.0309323)
Supplement: S3 File — (XLSX) [file pone.0309323.s006.xlsx]

## Sheet: Sheet1
Raw data of the present study
n=462			Severity of COVID-19 infection during AOP intake			Efficacy of AOP post-COVID-19 infection			Change in AOP side effects severity post-COVID-19 infection
Drug	% patients taking the drug	% patients with covid-19	Mild	Moderate	Severe	Decreased	Remained the same	Increased	Less side effects	No change	More side effects
Orlistat	0.119	0.4333	23	54	23	39	61	0	0	92	8
Liraglutide	0.063	0.8	20	40	40	0	100	0	0	100	0
Metformin	0.061	0.714	0	60	40	30	70		0	80	20
Green coffee	0.054	0.4544	25	25	50	50	50	0	0	100	0
Cinnamon	0.044	0.6	31	31	31	15	85	0	0	92	8
Garcinia cambogia	0.03	0.44	20	80	0	50	50	0	0	100	0
Gymnema Sylvestre	0.006	0.5	100	0	0	0	100	0	0	100	0
n=462			Severity of COVID-19 infection during AOP intake			Efficacy of AOP post-COVID-19 infection			Change in AOP side effects severity post-COVID-19 infection
Drug	no. patients taking the drug	no. patients with covid-19	Mild	Moderate	Severe	Decreased	Remained the same	Increased	Less side effects	No change	More side effects
Orlistat	55	24	6	13	5	9	15	0	0	22	2
Liraglutide	30	24	4	10	10	0	24	0	0	24	0
Metformin	28	20	0	12	8	6	14	0	0	16	4
Green coffee	25	11	3	3	6	6	5	0	0	11	0
Cinnamon	20	12	4	4	4	2	10	0	0	11	1
Garcinia cambogia	14	6	1	5	0	3	3	0	0	6	0
Gymnema Sylvestre	3	2	2	0	0	0	2	0	0	2	0
